# Supplementary material for: Functionalisable Epoxy-rich Electrospun Fibres Based on Renewable Terpene for Multi-Purpose Applications
Source: Polymers (Basel). 2021 May 30;13(11):1804. doi: 10.3390/polym13111804 (PMC8198691; doi:10.3390/polym13111804)
Supplement: Supplementary file 1 [file polymers-13-01804-s001.zip]

Archive with 1 entries (1 files):
- polymers-1236619-supplementary.pdf
